# Supplementary material for: Genetic risk scores for coronary artery disease and its traditional risk factors: Their role in the progression of coronary artery calcification—Results of the Heinz Nixdorf Recall study
Source: PLoS One. 2020 May 7;15(5):e0232735. doi: 10.1371/journal.pone.0232735 (PMC7205301; doi:10.1371/journal.pone.0232735)
Supplement: S7 Table — a): R2 between the coronary artery diseases-associated SNPs. b): R2 between the coronary artery calcification-associated SNPs. c): R2 between the type 2 diabetes-associated SNPs. d): R2 between the body mass index-associated SNPs. e): R2 between the systolic blood pressure-associated SNPs. f): R2 between the diastolic blood pressure-associated SNPs. g): R2 between the pulse pressure-associated SNPs. h): R2 between the low-density lipoprotein-cholesterol-associated SNPs. i): R2 between the high-density lipoprotein-cholesterol-associated SNPs. j): R2 between the triglyceride-associated SNPs. k): R2 between the total cholesterol-associated SNPs. (XLSX) [file pone.0232735.s007.xlsx]

## Sheet: CAD
S7 a) Table: R2 between the coronary artery diseases-associated SNPs
Chr 1
RS_number	rs11206510	rs17114036	rs599839	rs4845625	rs17464857	rs17465637
rs11206510	1	0.001	0.002	0.006	0.01	0.005
rs17114036	0.001	1	0	0	0.02	0.022
rs599839	0.002	0	1	0	0.017	0.015
rs4845625	0.006	0	0	1	0.01	0
rs17464857	0.01	0.02	0.017	0.01	1	0.32
rs17465637	0.005	0.022	0.015	0	0.32	1
Chr 2
RS_number	rs515135	rs6544713	rs1561198	rs2252641	rs6725887	rs1801251
rs515135	1	0	0.004	0.001	0.005	0
rs6544713	0	1	0.002	0.01	0.001	0
rs1561198	0.004	0.002	1	0	0.004	0.01
rs2252641	0.001	0.01	0	1	0.013	0.013
rs6725887	0.005	0.001	0.004	0.013	1	0
rs1801251	0	0	0.01	0.013	0	1
Chr 4
RS_number	rs17087335	rs7692387
rs17087335	1	0
rs7692387	0	1
Chr 6
RS_number	rs12526453	rs3130683	rs17609940	rs10947789	rs12190287	rs2048327	rs3798220	rs4252120
rs12526453	1	0.006	0	0.005	0	0	NA	0.003
rs3130683	0.006	1	0.018	0.002	0	0	NA	0.007
rs17609940	0	0.018	1	0.001	0.012	0.004	NA	0.001
rs10947789	0.005	0.002	0.001	1	0.001	0.034	NA	0.007
rs12190287	0	0	0.012	0.001	1	0.001	NA	0.001
rs2048327	0	0	0.004	0.034	0.001	1	NA	0.059
rs3798220	NA	NA	NA	NA	NA	NA	NA	NA
rs4252120	0.003	0.007	0.001	0.007	0.001	0.059	NA	1
Chr 7
RS_number	rs2023938	rs12539895	rs11556924	rs3918226
rs2023938	1	0.002	0	0.005
rs12539895	0.002	1	0.008	0.005
rs11556924	0	0.008	1	0.006
rs3918226	0.005	0.005	0.006	1
Chr 8
RS_number	rs264	rs2954029
rs264	1	0.003
rs2954029	0.003	1
Chr 9
RS_number	rs3217992	rs1333049	rs579459
rs3217992	1	0.316	0.006
rs1333049	0.316	1	0.001
rs579459	0.006	0.001	1
Chr 10
RS_number	rs2505083	rs2047009	rs501120	rs11203042	rs2246833	rs12413409
rs2505083	1	0	0.013	0	0.004	0.032
rs2047009	0	1	0.057	0.004	0.013	0
rs501120	0.013	0.057	1	0	0.004	0.023
rs11203042	0	0.004	0	1	0.301	0.013
rs2246833	0.004	0.013	0.004	0.301	1	0.001
rs12413409	0.032	0	0.023	0.013	0.001	1
Chr 11
RS_number	rs10840293	rs11042937	rs974819	rs9326246	rs964184
rs10840293	1	0.01	0.006	0	0.002
rs11042937	0.01	1	0.004	0.005	0.005
rs974819	0.006	0.004	1	0.009	0.004
rs9326246	0	0.005	0.009	1	0.672
rs964184	0.002	0.005	0.004	0.672	1
Chr 12
RS_number	rs11172113	rs3184504	rs11830157	rs11057830
rs11172113	1	0.001	0	0.019
rs3184504	0.001	1	0.005	0.001
rs11830157	0	0.005	1	0.001
rs11057830	0.019	0.001	0.001	1
Chr 13
RS_number	rs9319428	rs4773144	rs9515203
rs9319428	1	0.007	0
rs4773144	0.007	1	0.001
rs9515203	0	0.001	1
Chr 15
RS_number	rs56062135	rs3825807	rs7173743	rs8042271	rs17514846
rs56062135	1	0	0	0	0.006
rs3825807	0	1	0.377	0	0
rs7173743	0	0.377	1	0.017	0.001
rs8042271	0	0	0.017	1	0
rs17514846	0.006	0	0.001	0	1
Chr 17
RS_number	rs216172	rs12936587	rs46522	rs7212798
rs216172	1	0.003	0.003	0.042
rs12936587	0.003	1	0	0.001
rs46522	0.003	0	1	0.002
rs7212798	0.042	0.001	0.002	1
Chr 19
RS_number	rs1122608	rs12976411	rs2075650	rs445925
rs1122608	1	0.002	0.001	0
rs12976411	0.002	1	0.026	0
rs2075650	0.001	0.026	1	0.021
rs445925	0	0	0.021	1

## Sheet: CAC
S7 b) Table: R2 between the coronary artery calcification-associated SNPs
Chr 9
RS_number	rs10965219	rs1333049
rs10965219	1	0.245
rs1333049	0.245	1

## Sheet: Diabetes
S7 c) Table: R2 between the type 2 diabetes-associated SNPs
Chr 1
RS_number	rs17106184	rs10923931	rs2075423
rs17106184	1	0.008	0.001
rs10923931	0.008	1	0.02
rs2075423	0.001	0.02	1
Chr 2
RS_number	rs2867125	rs780094	rs10203174	rs243088	rs11123406	rs998451	rs4410242	rs3923113	rs2943640
rs2867125	1	0.001	0.001	0.013	0	0.003	0.004	0.001	0.003
rs780094	0.001	1	0.003	0.007	0.004	0.001	0.002	0.007	0.003
rs10203174	0.001	0.003	1	0.008	0.029	0	0.001	0.017	0.004
rs243088	0.013	0.007	0.008	1	0.006	0.007	0.016	0.001	0
rs11123406	0	0.004	0.029	0.006	1	0.007	0.001	0.007	0.002
rs998451	0.003	0.001	0	0.007	0.007	1	0.001	0	0
rs4410242	0.004	0.002	0.001	0.016	0.001	0.001	1	0	0.006
rs3923113	0.001	0.007	0.017	0.001	0.007	0	0	1	0.006
rs2943640	0.003	0.003	0.004	0	0.002	0	0.006	0.006	1
Chr 3
RS_number	rs1801282	rs7612463	rs831571	rs6795735	rs11717195	rs4402960	rs16861329	rs6808574
rs1801282	1	0.001	0	0.004	0.026	0.005	0.001	0.003
rs7612463	0.001	1	0.012	0	0.002	0.017	0.004	0.001
rs831571	0	0.012	1	0	0.003	0.008	0.018	0.004
rs6795735	0.004	0	0	1	0.005	0	0.012	0.002
rs11717195	0.026	0.002	0.003	0.005	1	0	0.007	0.002
rs4402960	0.005	0.017	0.008	0	0	1	0.001	0.002
rs16861329	0.001	0.004	0.018	0.012	0.007	0.001	1	0
rs6808574	0.003	0.001	0.004	0.002	0.002	0.002	0	1
Chr 4
RS_number	rs4458523	rs7674212	rs2706785	rs6813195	rs1996546
rs4458523	1	0.007	0.001	0.017	0.002
rs7674212	0.007	1	0.01	0.001	0.002
rs2706785	0.001	0.01	1	0.003	0.002
rs6813195	0.017	0.001	0.003	1	0.016
rs1996546	0.002	0.002	0.002	0.016	1
Chr 5
RS_number	rs702634	rs459193	rs6878122	rs329122
rs702634	1	0	0.003	0.008
rs459193	0	1	0.002	0.001
rs6878122	0.003	0.002	1	0.001
rs329122	0.008	0.001	0.001	1
Chr 6
RS_number	rs9505118	rs7756992	rs3130501	rs2050188	rs9271775	rs9470794	rs4407733	rs622217
rs9505118	1	0	0.006	0	0.006	0.008	0.002	0.004
rs7756992	0	1	0.007	0	0.002	0.003	0.021	0.001
rs3130501	0.006	0.007	1	0.154	0.191	0.004	0.004	0
rs2050188	0	0	0.154	1	0.363	0.002	0.006	0.001
rs9271775	0.006	0.002	0.191	0.363	1	0.003	0.004	0
rs9470794	0.008	0.003	0.004	0.002	0.003	1	0.001	0.001
rs4407733	0.002	0.021	0.004	0.006	0.004	0.001	1	0
rs622217	0.004	0.001	0	0.001	0	0.001	0	1
Chr 7
RS_number	rs17168486	rs849135	rs10278336	rs6467136	rs13233731	rs9648716	rs1182397
rs17168486	1	0.017	0	0	0.01	0.001	0.003
rs849135	0.017	1	0.001	0.001	0	0.016	0.002
rs10278336	0	0.001	1	0	0	0	0
rs6467136	0	0.001	0	1	0.001	0	0.006
rs13233731	0.01	0	0	0.001	1	0.004	0.004
rs9648716	0.001	0.016	0	0	0.004	1	0.001
rs1182397	0.003	0.002	0	0.006	0.004	0.001	1
Chr 8
RS_number	rs12681990	rs516946	rs7845219	rs3802177
rs12681990	1	0.006	0.007	0.027
rs516946	0.006	1	0	0.001
rs7845219	0.007	0	1	0.007
rs3802177	0.027	0.001	0.007	1
Chr 9
RS_number	rs7041847	rs17584499	rs10811661	rs17791513	rs2796441	rs495828
rs7041847	1	0.005	0.014	0	0.001	0
rs17584499	0.005	1	0.008	0.002	0.003	0
rs10811661	0.014	0.008	1	0.012	0.002	0.026
rs17791513	0	0.002	0.012	1	0.009	0.003
rs2796441	0.001	0.003	0.002	0.009	1	0.001
rs495828	0	0	0.026	0.003	0.001	1
Chr 10
RS_number	rs11257655	rs1802295	rs12571751	rs1111875	rs7903146	rs10886471	rs2421016
rs11257655	1	0	0.001	0	0.003	0.014	0.001
rs1802295	0	1	0.018	0	0.002	0.006	0.014
rs12571751	0.001	0.018	1	0.004	0.027	0.003	0.001
rs1111875	0	0	0.004	1	0.012	0.005	0.002
rs7903146	0.003	0.002	0.027	0.012	1	0	0
rs10886471	0.014	0.006	0.003	0.005	0	1	0.001
rs2421016	0.001	0.014	0.001	0.002	0	0.001	1
Chr 11
RS_number	rs2334499	rs163184	rs5215	rs3736505	rs11227234	rs1552224	rs10830963
rs2334499	1	0.009	0.002	0	0.002	0	0.006
rs163184	0.009	1	0.006	0	0.008	0.001	0.007
rs5215	0.002	0.006	1	0.002	0.004	0.004	0.001
rs3736505	0	0	0.002	1	0.009	0	0.009
rs11227234	0.002	0.008	0.004	0.009	1	0.001	0.002
rs1552224	0	0.001	0.004	0	0.001	1	0.001
rs10830963	0.006	0.007	0.001	0.009	0.002	0.001	1
Chr 12
RS_number	rs11063069	rs10842994	rs2261181	rs7955901	rs12427353	rs1727294	rs825476
rs11063069	1	0.004	0.007	0.008	0.003	0.009	0.007
rs10842994	0.004	1	0.006	0.004	0.01	0.001	0.004
rs2261181	0.007	0.006	1	0.001	0.008	0.001	0
rs7955901	0.008	0.004	0.001	1	0.001	0.001	0.004
rs12427353	0.003	0.01	0.008	0.001	1	0.001	0
rs1727294	0.009	0.001	0.001	0.001	0.001	1	0.032
rs825476	0.007	0.004	0	0.004	0	0.032	1
Chr 13
RS_number	rs10507349	rs576674	rs1359790	rs7985179
rs10507349	1	0.025	0.001	0.022
rs576674	0.025	1	0.001	0.003
rs1359790	0.001	0.001	1	0.001
rs7985179	0.022	0.003	0.001	1
Chr 15
RS_number	rs7403531	rs4502156	rs7178572	rs11634397	rs2028299	rs12899811
rs7403531	1	0.003	0.002	0.01	0.007	0.006
rs4502156	0.003	1	0.037	0.001	0.005	0
rs7178572	0.002	0.037	1	0.003	0.003	0.009
rs11634397	0.01	0.001	0.003	1	0.004	0.001
rs2028299	0.007	0.005	0.003	0.004	1	0.002
rs12899811	0.006	0	0.009	0.001	0.002	1
Chr 16
RS_number	rs9940149	rs9936385	rs7202877	rs2925979
rs9940149	1	0	0	0.003
rs9936385	0	1	0.003	0.014
rs7202877	0	0.003	1	0
rs2925979	0.003	0.014	0	1
Chr 17
RS_number	rs391300	rs8068804	rs17676067	rs11651052	rs15563
rs391300	1	0.004	0.002	0.011	0.001
rs8068804	0.004	1	0.001	0.002	0.005
rs17676067	0.002	0.001	1	0.007	0.04
rs11651052	0.011	0.002	0.007	1	0.006
rs15563	0.001	0.005	0.04	0.006	1
Chr 19
RS_number	rs10401969	rs3786897	rs8108269
rs10401969	1	0.002	0.001
rs3786897	0.002	1	0
rs8108269	0.001	0	1

## Sheet: BMI
S7 d) Table: R2 between the body mass index-associated SNPs
Chr 1
RS_number	rs977747	rs657452	rs11583200	rs3101336	rs12566985	rs12401738	rs11165643	rs17024393	rs543874	rs2820292
rs977747	1	0.001	0.006	0.012	0	0.001	0.001	0.004	0.007	0.006
rs657452	0.001	1	0.451	0.017	0.003	0.016	0.008	0	0	0.006
rs11583200	0.006	0.451	1	0.02	0	0.012	0	0	0.001	0.006
rs3101336	0.012	0.017	0.02	1	0.004	0.001	0.003	0	0.001	0.002
rs12566985	0	0.003	0	0.004	1	0.007	0.001	0.031	0	0.003
rs12401738	0.001	0.016	0.012	0.001	0.007	1	0	0.025	0	0.015
rs11165643	0.001	0.008	0	0.003	0.001	0	1	0.003	0.01	0.001
rs17024393	0.004	0	0	0	0.031	0.025	0.003	1	0	0.003
rs543874	0.007	0	0.001	0.001	0	0	0.01	0	1	0.001
rs2820292	0.006	0.006	0.006	0.002	0.003	0.015	0.001	0.003	0.001	1
Chr 2
RS_number	rs13021737	rs10182181	rs11126666	rs1016287	rs11688816	rs2121279	rs1460676	rs1528435	rs17203016	rs7599312	rs492400	rs2176040
rs13021737	1	0.002	0	0.001	0.008	0.016	0.011	0.008	0	0.002	0.003	0.004
rs10182181	0.002	1	0.005	0.001	0	0.004	0.006	0.002	0.004	0	0	0
rs11126666	0	0.005	1	0.001	0.019	0.003	0.001	0	0	0.005	0.001	0.013
rs1016287	0.001	0.001	0.001	1	0.001	0	0.058	0.009	0.016	0.005	0.001	0.013
rs11688816	0.008	0	0.019	0.001	1	0	0.007	0.01	0.002	0.029	0.001	0.004
rs2121279	0.016	0.004	0.003	0	0	1	0.001	0.003	0	0	0.001	0.005
rs1460676	0.011	0.006	0.001	0.058	0.007	0.001	1	0	0.017	0.009	0.001	0.003
rs1528435	0.008	0.002	0	0.009	0.01	0.003	0	1	0	0.005	0.002	0.007
rs17203016	0	0.004	0	0.016	0.002	0	0.017	0	1	0.001	0.001	0
rs7599312	0.002	0	0.005	0.005	0.029	0	0.009	0.005	0.001	1	0.01	0.001
rs492400	0.003	0	0.001	0.001	0.001	0.001	0.001	0.002	0.001	0.01	1	0.022
rs2176040	0.004	0	0.013	0.013	0.004	0.005	0.003	0.007	0	0.001	0.022	1
Chr 3
RS_number	rs6804842	rs2365389	rs3849570	rs13078960	rs2035935	rs1516725
rs6804842	1	0.026	0.016	0	0.002	0.004
rs2365389	0.026	1	0	0.011	0.013	0.012
rs3849570	0.016	0	1	0.031	0.005	0
rs13078960	0	0.011	0.031	1	0.027	0.002
rs2035935	0.002	0.013	0.005	0.027	1	0.001
rs1516725	0.004	0.012	0	0.002	0.001	1
Chr 4
RS_number	rs10938397	rs17001561	rs13107325	rs11727676
rs10938397	1	0	0.005	0
rs17001561	0	1	0	0.002
rs13107325	0.005	0	1	0.018
rs11727676	0	0.002	0.018	1
Chr 5
RS_number	rs2112347	rs7715256
rs2112347	1	0
rs7715256	0	1
Chr 6
RS_number	rs205262	rs2207139	rs9400239	rs9374842	rs13201877	rs13191362
rs205262	1	0.007	0	0.001	0.003	0.001
rs2207139	0.007	1	0.022	0.002	0	0.007
rs9400239	0	0.022	1	0.002	0.003	0
rs9374842	0.001	0.002	0.002	1	0.004	0
rs13201877	0.003	0	0.003	0.004	1	0.006
rs13191362	0.001	0.007	0	0	0.006	1
Chr 7
RS_number	rs1167827	rs2245368	rs9641123	rs6465468
rs1167827	1	0.001	0.001	0
rs2245368	0.001	1	0.005	0.007
rs9641123	0.001	0.005	1	0.008
rs6465468	0	0.007	0.008	1
Chr 8
RS_number	rs17405819	rs16907751	rs2033732
rs17405819	1	0.017	0.001
rs16907751	0.017	1	0.001
rs2033732	0.001	0.001	1
Chr 9
RS_number	rs4740619	rs10968576	rs6477694	rs1928295	rs10733682
rs4740619	1	0.001	0.002	0.001	0.002
rs10968576	0.001	1	0	0.001	0.001
rs6477694	0.002	0	1	0.004	0.001
rs1928295	0.001	0.001	0.004	1	0.015
rs10733682	0.002	0.001	0.001	0.015	1
Chr 10
RS_number	rs7899106	rs17094222	rs11191560	rs7903146
rs7899106	1	0	0.005	0.002
rs17094222	0	1	0.026	0.008
rs11191560	0.005	0.026	1	0.006
rs7903146	0.002	0.008	0.006	1
Chr 11
RS_number	rs4256980	rs11030104	rs2176598	rs3817334	rs12286929
rs4256980	1	0	0	0.019	0.002
rs11030104	0	1	0	0	0
rs2176598	0	0	1	0.001	0.002
rs3817334	0.019	0	0.001	1	0.02
rs12286929	0.002	0	0.002	0.02	1
Chr 12
RS_number	rs7138803	rs11057405
rs7138803	1	0.003
rs11057405	0.003	1
Chr 13
RS_number	rs9581855	rs12429545	rs9540493	rs1441264
rs9581855	1	0	0.017	0
rs12429545	0	1	0.011	0.001
rs9540493	0.017	0.011	1	0.005
rs1441264	0	0.001	0.005	1
Chr 14
RS_number	rs10132280	rs12885454	rs11847697	rs7141420
rs10132280	1	0.003	0.002	0.012
rs12885454	0.003	1	0.014	0
rs11847697	0.002	0.014	1	0.001
rs7141420	0.012	0	0.001	1
Chr 15
RS_number	rs3736485	rs16951275	rs7164727
rs3736485	1	0.002	0.006
rs16951275	0.002	1	0.001
rs7164727	0.006	0.001	1
Chr 16
RS_number	rs758747	rs12446632	rs2650492	rs3888190	rs4787491	rs9925964	rs2080454	rs1558902
rs758747	1	0.002	0.006	0.002	0.002	0.005	0.003	0.008
rs12446632	0.002	1	0	0.002	0.001	0.016	0.001	0.003
rs2650492	0.006	0	1	0.524	0.004	0.006	0.002	0.004
rs3888190	0.002	0.002	0.524	1	0	0.006	0.003	0
rs4787491	0.002	0.001	0.004	0	1	0.022	0.012	0
rs9925964	0.005	0.016	0.006	0.006	0.022	1	0.001	0
rs2080454	0.003	0.001	0.002	0.003	0.012	0.001	1	0.004
rs1558902	0.008	0.003	0.004	0	0	0	0.004	1
Chr 17
RS_number	rs9914578	rs1000940	rs12940622
rs9914578	1	0.005	0.02
rs1000940	0.005	1	0
rs12940622	0.02	0	1
Chr 18
RS_number	rs1808579	rs7239883	rs7243357	rs6567160
rs1808579	1	0.006	0.007	0.004
rs7239883	0.006	1	0.008	0.004
rs7243357	0.007	0.008	1	0
rs6567160	0.004	0.004	0	1
Chr 19
RS_number	rs17724992	rs29941	rs2075650	rs2287019	rs3810291
rs17724992	1	0.017	0.007	0.002	0
rs29941	0.017	1	0	0.001	0
rs2075650	0.007	0	1	0.007	0.01
rs2287019	0.002	0.001	0.007	1	0.009
rs3810291	0	0	0.01	0.009	1

## Sheet: SBP
S7 e) Table: R2 between the systolic blood pressure-associated SNPs
Chr 1
RS_number	rs17367504	rs3820068	rs10922502	rs2932538
rs17367504	1	0.005	0.002	0.001
rs3820068	0.005	1	0.002	0.002
rs10922502	0.002	0.002	1	0.001
rs2932538	0.001	0.002	0.001	1
Chr 2
RS_number	rs7562	rs13420463
rs7562	1	0.004
rs13420463	0.004	1
Chr 3
RS_number	rs9859176	rs419076
rs9859176	1	0.001
rs419076	0.001	1
Chr 4
RS_number	rs1458038	rs13107325	rs13112725
rs1458038	1	0.011	0
rs13107325	0.011	1	0.021
rs13112725	0	0.021	1
Chr 5
RS_number	rs1173771	rs10059921	rs6595838
rs1173771	1	0.001	0.003
rs10059921	0.001	1	0.01
rs6595838	0.003	0.01	1
Chr 6
RS_number	rs6911827	rs1799945	rs805303	rs78648104
rs6911827	1	0.013	0.01	0.006
rs1799945	0.013	1	0.004	0.001
rs805303	0.01	0.004	1	0
rs78648104	0.006	0.001	0	1
Chr 7
RS_number	rs13238550	rs1011018
rs13238550	1	0
rs1011018	0	1
Chr 10
RS_number	rs4373814	rs1813353	rs4590817	rs932764	rs112184198	rs11191548
rs4373814	1	0.002	0.001	0	0.006	0.004
rs1813353	0.002	1	0	0	0.003	0.005
rs4590817	0.001	0	1	0.001	0	0.003
rs932764	0	0	0.001	1	0.004	0.006
rs112184198	0.006	0.003	0	0.004	1	0.011
rs11191548	0.004	0.005	0.003	0.006	0.011	1
Chr 11
RS_number	rs7129220	rs381815	rs633185
rs7129220	1	0.008	0.001
rs381815	0.008	1	0.003
rs633185	0.001	0.003	1
Chr 12
RS_number	rs6487543	rs17249754	rs3184504	rs10850411
rs6487543	1	0.009	0.002	0.003
rs17249754	0.009	1	0.001	0
rs3184504	0.002	0.001	1	0
rs10850411	0.003	0	0	1
Chr14
RS_number	rs9888615	rs8016306
rs9888615	1	0.002
rs8016306	0.002	1
Chr 15
RS_number	rs1378942	rs35199222	rs2521501
rs1378942	1	0.023	0.021
rs35199222	0.023	1	0.002
rs2521501	0.021	0.002	1
Chr 17
RS_number	rs12941318	rs12946454	rs17608766	rs12940887	rs2467099
rs12941318	1	0.004	0	0.003	0
rs12946454	0.004	1	0	0.001	0.015
rs17608766	0	0	1	0.005	0.001
rs12940887	0.003	0.001	0.005	1	0.002
rs2467099	0	0.015	0.001	0.002	1
Chr 20
RS_number	rs1327235	rs6015450
rs1327235	1	0
rs6015450	0	1

## Sheet: DBP
S7 f) Table: R2 between the diastolic blood pressure-associated SNPs
Chr 1
RS_number	rs17367504	rs6686889	rs2932538	rs12405515	rs12408022	rs10916082	rs2760061	rs953492
rs17367504	1	0.007	0.001	0	0.004	0.003	0.014	0.002
rs6686889	0.007	1	0.003	0	0.002	0.001	0.02	0.01
rs2932538	0.001	0.003	1	0.001	0	0.004	0.003	0.003
rs12405515	0	0	0.001	1	0.006	0.001	0.003	0.001
rs12408022	0.004	0.002	0	0.006	1	0.003	0.005	0.009
rs10916082	0.003	0.001	0.004	0.001	0.003	1	0.027	0.004
rs2760061	0.014	0.02	0.003	0.003	0.005	0.027	1	0.001
rs953492	0.002	0.01	0.003	0.001	0.009	0.004	0.001	1
Chr 2
RS_number	rs55701159	rs4952611	rs76326501	rs2579519	rs1438896	rs79146658	rs7592578	rs1063281
rs55701159	1	0	0.021	0	0.002	0.008	0.004	0.003
rs4952611	0	1	0	0.01	0.012	0	0.012	0.009
rs76326501	0.021	0	1	0	0.001	0.005	0.013	0.005
rs2579519	0	0.01	0	1	0.002	0.009	0.007	0.001
rs1438896	0.002	0.012	0.001	0.002	1	0.001	0	0.019
rs79146658	0.008	0	0.005	0.009	0.001	1	0.004	0.004
rs7592578	0.004	0.012	0.013	0.007	0	0.004	1	0.005
rs1063281	0.003	0.009	0.005	0.001	0.019	0.004	0.005	1
Chr 3
RS_number	rs13082711	rs3774372	rs36022378	rs743757	rs9827472	rs2306374	rs143112823	rs419076	rs12374077
rs13082711	1	0.002	0	0.002	0	0.031	0.001	0.005	0.001
rs3774372	0.002	1	0	0.001	0.005	0.009	0	0.002	0.001
rs36022378	0	0	1	0.291	0.001	0.002	0.014	0.003	0.06
rs743757	0.002	0.001	0.291	1	0.001	0.001	0.008	0	0.008
rs9827472	0	0.005	0.001	0.001	1	0.003	0	0	0.029
rs2306374	0.031	0.009	0.002	0.001	0.003	1	0.002	0	0.001
rs143112823	0.001	0	0.014	0.008	0	0.002	1	0.001	0
rs419076	0.005	0.002	0.003	0	0	0	0.001	1	0.001
rs12374077	0.001	0.001	0.06	0.008	0.029	0.001	0	0.001	1
Chr 4
RS_number	rs1458038	rs13107325	rs66887589	rs13139571
rs1458038	1	0.011	0.001	0.005
rs13107325	0.011	1	0.006	0.009
rs66887589	0.001	0.006	1	0.001
rs13139571	0.005	0.009	0.001	1
Chr 5
RS_number	rs1173771	rs10078021	rs72812846
rs1173771	1	0.016	0.008
rs10078021	0.016	1	0
rs72812846	0.008	0	1
Chr 6
RS_number	rs1799945	rs805303	rs13205180	rs9372498	rs147212971
rs1799945	1	0.004	0.007	0	0.006
rs805303	0.004	1	0	0.005	0.002
rs13205180	0.007	0	1	0.001	0.002
rs9372498	0	0.005	0.001	1	0.003
rs147212971	0.006	0.002	0.002	0.003	1
Chr 8
RS_number	rs2978098	rs62524579
rs2978098	1	0.003
rs62524579	0.003	1
Chr 10
RS_number	rs4373814	rs1813353	rs11191548
rs4373814	1	0.002	0.004
rs1813353	0.002	1	0.005
rs11191548	0.004	0.005	1
Chr 11
RS_number	rs7129220	rs381815	rs11030119	rs67330701	rs633185
rs7129220	1	0.008	0.026	0.009	0.001
rs381815	0.008	1	0.006	0.02	0.003
rs11030119	0.026	0.006	1	0.01	0.001
rs67330701	0.009	0.02	0.01	1	0.001
rs633185	0.001	0.003	0.001	0.001	1
Chr 12
RS_number	rs17249754	rs3184504	rs10850411
rs17249754	1	0.001	0
rs3184504	0.001	1	0
rs10850411	0	0	1
Chr 15
RS_number	rs7178615	rs1378942	rs62012628	rs2521501	rs12906962
rs7178615	1	0.002	0.004	0	0
rs1378942	0.002	1	0.003	0.021	0.001
rs62012628	0.004	0.003	1	0.008	0.001
rs2521501	0	0.021	0.008	1	0.001
rs12906962	0	0.001	0.001	0.001	1
Chr 16
RS_number	rs12921187	rs72799341	rs8059962
rs12921187	1	0.001	0.002
rs72799341	0.001	1	0
rs8059962	0.002	0	1
Chr 17
RS_number	rs12940887	rs4308
rs12940887	1	0.001
rs4308	0.001	1
Chr 20
RS_number	rs6108168	rs1327235	rs6015450
rs6108168	1	0	0
rs1327235	0	1	0
rs6015450	0	0	1

## Sheet: PP
S7 g) Table: R2 between the pulse pressure-associated SNPs
Chr1
RS_number	rs9662255	rs4360494	rs112557609	rs3889199	rs12731740
rs9662255	1	0.001	0	0.009	0.001
rs4360494	0.001	1	0	0.005	0.002
rs112557609	0	0	1	0.005	0.018
rs3889199	0.009	0.005	0.005	1	0.006
rs12731740	0.001	0.002	0.018	0.006	1
Chr 2
RS_number	rs2289081	rs11690961	rs74181299	rs3771371	rs11689667	rs13002573	rs1250259
rs2289081	1	0	0.001	0	0.004	0	0
rs11690961	0	1	0.005	0	0.001	0.006	0.028
rs74181299	0.001	0.005	1	0	0.004	0.002	0.014
rs3771371	0	0	0	1	0	0	0.004
rs11689667	0.004	0.001	0.004	0	1	0.001	0
rs13002573	0	0.006	0.002	0	0.001	1	0.001
rs1250259	0	0.028	0.014	0.004	0	0.001	1
Chr 4
RS_number	rs871606	rs1566497	rs17059668
rs871606	1	0.002	0.006
rs1566497	0.002	1	0.005
rs17059668	0.006	0.005	1
Chr 6
RS_number	rs11154027	rs449789	rs1322639
rs11154027	1	0.012	0.001
rs449789	0.012	1	0.004
rs1322639	0.001	0.004	1
Chr 7
RS_number	rs76206723	rs17477177
rs76206723	1	0.005
rs17477177	0.005	1
Chr 8
RS_number	rs2978456	rs2071518	rs4454254
rs2978456	1	0.005	0.001
rs2071518	0.005	1	0.01
rs4454254	0.001	0.01	1
Chr1 0
RS_number	rs9337951	rs10826995
rs9337951	1	0.022
rs10826995	0.022	1
Chr 11
RS_number	rs7126805	rs2289125	rs8258	rs11222084
rs7126805	1	0.001	0	0
rs2289125	0.001	1	0	0.01
rs8258	0	0	1	0.001
rs11222084	0	0.01	0.001	1
Chr 16
RS_number	rs117006983	rs7500448
rs117006983	1	0.004
rs7500448	0.004	1
Chr 17
RS_number	rs7226020	rs78378222	rs79089478	rs62080325	rs740698
rs7226020	1	0.006	0.003	0.002	0.003
rs78378222	0.006	1	0	0.004	0.005
rs79089478	0.003	0	1	0	0.002
rs62080325	0.002	0.004	0	1	0.004
rs740698	0.003	0.005	0.002	0.004	1
Chr 22
RS_number	rs12628032	rs73161324
rs12628032	1	0.004
rs73161324	0.004	1

## Sheet: LDL
S7 h) Table : R2 between the low-density lipoprotein-cholesterol-associated SNPs
Chr 1
RS_number	rs12027135	rs12748152	rs2479409	rs2131925	rs629301	rs267733	rs2807834	rs514230
rs12027135	1	0.007	0.006	0.005	0.015	0.009	0.007	0
rs12748152	0.007	1	0.007	0.002	0.013	0.001	0.001	0.001
rs2479409	0.006	0.007	1	0.007	0.001	0.014	0.019	0.001
rs2131925	0.005	0.002	0.007	1	0.023	0.011	0.001	0.006
rs629301	0.015	0.013	0.001	0.023	1	0.002	0.007	0.002
rs267733	0.009	0.001	0.014	0.011	0.002	1	0.006	0.001
rs2807834	0.007	0.001	0.019	0.001	0.007	0.006	1	0.001
rs514230	0	0.001	0.001	0.006	0.002	0.001	0.001	1
Chr 2
RS_number	rs1367117	rs4299376	rs2710642	rs10490626	rs2030746	rs1250229	rs11563251
rs1367117	1	0.008	0.002	0.004	0.001	0	0.005
rs4299376	0.008	1	0.005	0.001	0	0.013	0.007
rs2710642	0.002	0.005	1	0.017	0.011	0.011	0.002
rs10490626	0.004	0.001	0.017	1	0.001	0.001	0
rs2030746	0.001	0	0.011	0.001	1	0	0.011
rs1250229	0	0.013	0.011	0.001	0	1	0
rs11563251	0.005	0.007	0.002	0	0.011	0	1
Chr 3
RS_number	rs7640978	rs17404153
rs7640978	1	0
rs17404153	0	1
Chr 5
RS_number	rs12916	rs4530754	rs6882076
rs12916	1	0.007	0
rs4530754	0.007	1	0.007
rs6882076	0	0.007	1
Chr 6
RS_number	rs3757354	rs1800562	rs3177928	rs9488822	rs11153594	rs1564348
rs3757354	1	0.003	0.001	0.014	0.001	0.002
rs1800562	0.003	1	0.012	0.008	0.003	0.01
rs3177928	0.001	0.012	1	0.009	0.007	0.002
rs9488822	0.014	0.008	0.009	1	0.645	0.003
rs11153594	0.001	0.003	0.007	0.645	1	0.005
rs1564348	0.002	0.01	0.002	0.003	0.005	1
Chr 7
RS_number	rs12670798	rs4722551
rs12670798	1	0.003
rs4722551	0.003	1
Chr 8
RS_number	rs2126259	rs10102164	rs1030431	rs2954029	rs11136341
rs2126259	1	0	0.019	0.001	0.029
rs10102164	0	1	0.002	0	0.006
rs1030431	0.019	0.002	1	0.002	0.006
rs2954029	0.001	0	0.002	1	0
rs11136341	0.029	0.006	0.006	0	1
Chr 9
RS_number	rs3780181	rs9411489
rs3780181	1	0.001
rs9411489	0.001	1.0
Chr 11
RS_number	rs174546	rs964184	rs11220462
rs174546	1	0.003	0.013
rs964184	0.003	1	0
rs11220462	0.013	0	1
Chr 12
RS_number	rs11065987	rs1169288
rs11065987	1	0
rs1169288	0	1
Chr 16
RS_number	rs3764261	rs2000999
rs3764261	1	0.002
rs2000999	0.002	1
Chr 17
RS_number	rs314253	rs7225700	rs1801689
rs314253	1	0.001	0.008
rs7225700	0.001	1	0.004
rs1801689	0.008	0.004	1
Chr 20
RS_number	rs364585	rs2328223	rs2902941	rs6029526
rs364585	1	0.001	0	0
rs2328223	0.001	1	0.003	0.001
rs2902941	0	0.003	1	0.002
rs6029526	0	0.001	0.002	1
Chr 22
RS_number	rs5763662	rs4253772
rs5763662	1	0.003
rs4253772	0.003	1

## Sheet: HDL
S7 i) Table : R2 between the high-density lipoprotein-cholesterol-associated SNPs
Chr 1
RS_number	rs12748152	rs4660293	rs12145743	rs4650994	rs1689800	rs4846914
rs12748152	1	0.001	0	0	0.009	0.001
rs4660293	0.001	1	0.003	0.002	0.003	0
rs12145743	0	0.003	1	0.001	0.005	0.001
rs4650994	0	0.002	0.001	1	0.004	0.003
rs1689800	0.009	0.003	0.005	0.004	1	0.006
rs4846914	0.001	0	0.001	0.003	0.006	1
Chr 2
RS_number	rs1042034	rs12328675	rs7422339	rs1515100
rs1042034	1	0.014	0.001	0.005
rs12328675	0.014	1	0.016	0
rs7422339	0.001	0.016	1	0.005
rs1515100	0.005	0	0.005	1
Chr 3
RS_number	rs2606736	rs2013208	rs13326165	rs6805251	rs17404153
rs2606736	1	0.001	0.001	0.005	0.001
rs2013208	0.001	1	0.001	0.015	0.011
rs13326165	0.001	0.001	1	0.001	0.002
rs6805251	0.005	0.015	0.001	1	0.004
rs17404153	0.001	0.011	0.002	0.004	1
Chr 4
RS_number	rs10019888	rs3822072	rs2602836	rs13107325
rs10019888	1	0.006	0	0.004
rs3822072	0.006	1	0.004	0.007
rs2602836	0	0.004	1	0
rs13107325	0.004	0.007	0	1
Chr 6
RS_number	rs2814944	rs998584	rs1936800	rs605066
rs2814944	1	0.002	0	0.003
rs998584	0.002	1	0	0.011
rs1936800	0	0	1	0.006
rs605066	0.003	0.011	0.006	1
Chr 7
RS_number	rs702485	rs4142995	rs4917014	rs17145738	rs4731702	rs17173637
rs702485	1	0.007	0	0.001	0	0.002
rs4142995	0.007	1	0	0.015	0.005	0
rs4917014	0	0	1	0.001	0.001	0.001
rs17145738	0.001	0.015	0.001	1	0.006	0.009
rs4731702	0	0.005	0.001	0.006	1	0.019
rs17173637	0.002	0	0.001	0.009	0.019	1
Chr 8
RS_number	rs9987289	rs12678919	rs2293889	rs2954029
rs9987289	1	0.001	0.002	0.003
rs12678919	0.001	1	0.042	0.004
rs2293889	0.002	0.042	1	0
rs2954029	0.003	0.004	0	1
Chr 9
RS_number	rs643531	rs1883025
rs643531	1	0.025
rs1883025	0.025	1
Chr 11
RS_number	rs2923084	rs3136441	rs11246602	rs174546	rs12801636	rs499974	rs964184	rs7941030
rs2923084	1	0.002	0.005	0	0.005	0.001	0	0.003
rs3136441	0.002	1	0.122	0.006	0	0.001	0	0
rs11246602	0.005	0.122	1	0.019	0	0	0.002	0.001
rs174546	0	0.006	0.019	1	0.022	0.002	0.003	0.012
rs12801636	0.005	0	0	0.022	1	0.008	0.008	0.003
rs499974	0.001	0.001	0	0.002	0.008	1	0	0.014
rs964184	0	0	0.002	0.003	0.008	0	1	0.007
rs7941030	0.003	0	0.001	0.012	0.003	0.014	0.007	1
Chr 12
RS_number	rs7134375	rs3741414	rs7134594	rs4759375	rs4765127	rs838880
rs7134375	1	0	0.004	0.001	0.001	0
rs3741414	0	1	0.003	0.017	0.006	0.002
rs7134594	0.004	0.003	1	0.004	0.002	0.001
rs4759375	0.001	0.017	0.004	1	0.001	0.002
rs4765127	0.001	0.006	0.002	0.001	1	0
rs838880	0	0.002	0.001	0.002	0	1
Chr 16
RS_number	rs1121980	rs3764261	rs16942887	rs2925979
rs1121980	1	0.002	0.001	0.021
rs3764261	0.002	1	0.004	0.015
rs16942887	0.001	0.004	1	0
rs2925979	0.021	0.015	0	1
Chr 17
RS_number	rs11869286	rs4148008	rs4129767
rs11869286	1	0.001	0.006
rs4148008	0.001	1	0.001
rs4129767	0.006	0.001	1
Chr 18
RS_number	rs7241918	rs12967135
rs7241918	1	0.001
rs12967135	0.001	1
Chr 19
RS_number	rs7255436	rs737337	rs731839	rs4420638	rs17695224	rs386000
rs7255436	1	0	0.005	0.011	0	0
rs737337	0	1	0.015	0.003	0.002	0.005
rs731839	0.005	0.015	1	0	0.004	0.002
rs4420638	0.011	0.003	0	1	0.005	0
rs17695224	0	0.002	0.004	0.005	1	0.002
rs386000	0	0.005	0.002	0	0.002	1
Chr 20
RS_number	rs1800961	rs6065906
rs1800961	1	0.001
rs6065906	0.001	1

## Sheet: Triglycerides
S7 j) Table : R2 between the triglyceride-associated SNPs
Chr 1
RS_number	rs1800961	rs6065906
rs1800961	1	0.001
rs6065906	0.001	1
Chr 2
RS_number	rs1042034	rs1260326	rs10195252	rs2943645
rs1042034	1	0.003	0	0.008
rs1260326	0.003	1	0	0.002
rs10195252	0	0	1	0.005
rs2943645	0.008	0.002	0.005	1
Chr 4
RS_number	rs6831256	rs442177
rs6831256	1	0
rs442177	0	1
Chr 6
RS_number	rs2247056	rs998584	rs1936800
rs2247056	1	0	0.01
rs998584	0	1	0
rs1936800	0.01	0	1
Chr 7
RS_number	rs4722551	rs13238203	rs7811265	rs38855
rs4722551	1	0.001	0.001	0.003
rs13238203	0.001	1	0.122	0.004
rs7811265	0.001	0.122	1	0
rs38855	0.003	0.004	0	1
Chr 8
RS_number	rs11776767	rs1495741	rs12678919	rs2954029
rs11776767	1	0.014	0.002	0.004
rs1495741	0.014	1	0.006	0
rs12678919	0.002	0.006	1	0.004
rs2954029	0.004	0	0.004	1
Chr 10
RS_number	rs1832007	rs10761731	rs2068888
rs1832007	1	0.012	0
rs10761731	0.012	1	0.003
rs2068888	0	0.003	1
Chr 11
RS_number	rs174546	rs964184
rs174546	1	0.003
rs964184	0.003	1
Chr 12
RS_number	rs11613352	rs4765127
rs11613352	1	0.008
rs4765127	0.008	1
Chr 15
RS_number	rs2412710	rs2929282	rs261342
rs2412710	NA	NA	NA
rs2929282	NA	1	0.018
rs261342	NA	0.018	1.0
Chr 16
RS_number	rs3198697	rs11649653	rs1121980	rs3764261	rs7205804
rs3198697	1	0.003	0.001	0	0
rs11649653	0.003	1	0.001	0.002	0.024
rs1121980	0.001	0.001	1	0.002	0.002
rs3764261	0	0.002	0.002	1	0.522
rs7205804	0	0.024	0.002	0.522	1.0
Chr 19
RS_number	rs7248104	rs10401969	rs731839	rs439401
rs7248104	1	0.002	0.002	0
rs10401969	0.002	1	0.004	0
rs731839	0.002	0.004	1	0
rs439401	0	0	0	1

[truncated: 1 more sheets: Total cholesterol]
